# Supplementary material for: Validating the Nepalese Short Attitudes Toward Mental Health Problems Scale (N-SATMHPS): A Culturally Sensitive Tool for Assessing Mental Health Stigma
Source: Int J Environ Res Public Health. 2025 Dec 18;22(12):1884. doi: 10.3390/ijerph22121884 (PMC12732979; doi:10.3390/ijerph22121884)
Supplement: Supplementary file 1 [file ijerph-22-01884-s001.zip]

Archive with 1 entries (1 files):
- ijerph-3927223-supplementary.pdf
